# Supplementary material for: Establishment of Elevated Serum Levels of IL-10, IL-8 and TNF-β as Potential Peripheral Blood Biomarkers in Tubercular Lymphadenitis: A Prospective Observational Cohort Study
Source: PLoS One. 2016 Jan 19;11(1):e0145576. doi: 10.1371/journal.pone.0145576 (PMC4718686; doi:10.1371/journal.pone.0145576)
Supplement: S1 Sheet — (XLSM) [file pone.0145576.s005.xlsm]

## Sheet: Sheet1
Paste the values of IL10, IL8 and TNF beta in respective cells
press ctrl+w to calculate probabilities on the given data, replace
the given data with new data to calculate probabilities
sample_id	IL-10	IL-8	TNFB	Probability_CLAP	Probability_OLAP	Probability_LNPTB
1	63.8502	2370.6	9212.88	0.999096	1.63063e-17	0.000903508
2	72.8068	1845.83	8247.52	0.994433	1.04929e-14	0.00556722
3	83.5266	6172.89	8431.52	1	3.52276e-34	1.60102e-09
4	86.1946	3747.65	8904.98	0.999995	5.11074e-24	4.91339e-06
5	61.0218	8300.6	9127.64	1	2.30555e-43	1.76026e-12
6	59.4689	872.935	9012.1	0.849839	1.04206e-10	0.150161
7	58.7489	853.278	8753.16	0.827593	2.13505e-10	0.172407
8	66.8279	1524.62	8357.66	0.981271	3.35235e-13	0.018729
9	53.1936	3094.47	8692.83	0.999878	6.44386e-20	0.000121549
10	62.9026	4552.53	9212.88	0.999999	4.70391e-27	5.57203e-07
11	72.5864	2279.05	8247.52	0.99871	1.34762e-16	0.00128969
12	86.8952	5445.73	8565.37	1	3.29421e-31	1.65849e-08
13	69.8504	2294.24	8520.63	0.998782	8.42488e-17	0.00121838
14	69.9592	1113.22	9050.52	0.945606	4.3797e-12	0.0543943
15	88.067	2526.92	8775.84	0.999693	1.28621e-18	0.000307494
16	93.7638	1442.34	8730.51	0.989492	5.20639e-14	0.0105075
17	78.8402	1691.11	9112.19	0.993865	6.19337e-15	0.00613522
18	87.4805	1801.14	9765.36	0.997267	3.1198e-16	0.00273322
19	108.892	5585.09	2925.52	1	7.13441e-28	3.02878e-08
20	100.436	499.889	2942.24	0.447956	1.16989e-05	0.552033
21	100.068	523.389	2842.69	0.4578	1.17078e-05	0.542188
22	48.6904	396.752	8685.3	0.4291	2.66622e-08	0.5709
23	63.0077	1525.12	9392.49	0.984692	6.21601e-14	0.0153076
24	25.9016	1254.97	2938.05	0.567128	1.8086e-06	0.43287
25	210.584	1165.89	3569.44	0.995169	2.72912e-12	0.0048313
26	67.3644	1105.28	8394.55	0.928184	1.96277e-11	0.0718158
27	72.8068	2459.82	712.124	0.993388	3.50868e-11	0.00661204
28	83.5266	0.153053	3181.76	0.0902569	0.00081319	0.90893
29	86.1946	499.889	2805.84	0.343299	3.33277e-05	0.656668
30	61.0218	523.389	257.682	0.11445	0.00714996	0.8784
31	59.4689	396.752	3569.44	0.17967	8.37177e-05	0.820246
32	72.5864	872.935	8394.55	0.87162	1.30888e-10	0.12838
33	86.8952	853.278	712.124	0.486083	6.74337e-05	0.51385
34	69.8504	370	8685.3	0.553792	9.41866e-09	0.446208
35	69.9592	800	9392.49	0.86912	4.97216e-11	0.13088
36	45.6912	142.585	1887.25	0.0359662	0.0147901	0.949244
37	37.0392	185.851	5026.59	0.0811708	0.000105024	0.918724
38	32.0729	143.795	1480.36	0.0213252	0.0514123	0.927262
39	42.6344	155.542	1859.82	0.0342281	0.0163114	0.949461
40	41.6049	166.511	9740.99	0.278879	4.02975e-08	0.721121
41	110.534	176.017	1504.61	0.188502	0.000943144	0.810554
42	54.408	157.259	1420.67	0.0415329	0.0187483	0.939719
43	37.6479	145.236	2085.35	0.0308925	0.015393	0.953714
44	39.8041	144.595	1752.28	0.0294182	0.0236832	0.946899
45	47.9881	145.459	1839.39	0.0381222	0.0140707	0.947807
46	45.6098	164.658	1686.83	0.0363037	0.0175872	0.946109
47	40.7404	149.473	1654.61	0.0297471	0.0256082	0.944645
48	42.6344	146.083	1887.25	0.0334349	0.0166406	0.949924
49	54.408	144.595	5026.59	0.111012	6.02602e-05	0.888928
50	47.9881	145.459	1480.36	0.0339905	0.0248173	0.941192
51	47.4885	1052.99	79.9846	0.338467	0.000383462	0.661149
52	54.6744	294.169	76.107	0.0424923	0.0607096	0.896798
53	64.1872	218.756	79.9846	0.0427822	0.064281	0.892937
54	67.2822	275.005	169.697	0.0589669	0.0336668	0.907366
55	63.6756	584.957	47.8909	0.138965	0.00570632	0.855329
56	79.53	1662.13	141.618	0.91029	1.82332e-07	0.08971
57	76.8169	1036.38	272.996	0.538158	5.70407e-05	0.461785
58	50.8051	1086.99	296.682	0.402187	0.000167534	0.597646
59	43.322	162.04	193.793	0.0182065	0.18301	0.798783
60	46.0873	387.589	88.254	0.0465287	0.0477357	0.905736
61	55.6546	484.506	38.5979	0.0827781	0.0172753	0.899947
62	101.016	517.411	21.8486	0.266752	0.00143646	0.731811
63	132.079	339.22	335.53	0.342512	0.000617071	0.656871
64	98.1042	69.6688	250.959	0.0707594	0.0281486	0.901092
65	107.508	33.6359	169.697	0.0789382	0.0262932	0.894769
66	37.9448	88.6179	29.2017	0.00887116	0.380988	0.610141
67	31.1105	45.549	56.0715	0.00497042	0.519646	0.475384
68	36.1993	296.653	62.1715	0.0238851	0.134099	0.842016
69	42.4115	175.107	53.2203	0.0171783	0.211431	0.77139
70	12.3139	9.77904	65.4303	0.00128923	0.763666	0.235045
71	96.9465	80.3688	1635.53	0.106374	0.0029805	0.890645
72	135.252	6.59445	2935.63	0.286317	8.39543e-05	0.713599
73	115.939	1.53669	6000	0.36543	1.39402e-06	0.634569
74	42.4115	0.797779	1089.06	0.0141785	0.141799	0.844022
75	29.4651	23.3824	1089.06	0.00990435	0.205528	0.784568
76	27.4456	238.168	2739.25	0.0388573	0.00465176	0.956491
77	41.0563	17.7748	6000	0.0695611	5.74359e-05	0.930381
78	51.2842	1.02375	1766.88	0.0248215	0.0354337	0.939745
79	65.2141	1.69007	1184.74	0.0303183	0.0463504	0.923331
80	95.7928	1.89746	3142.91	0.12213	0.000469597	0.8774
81	94.07	0.110043	10326.5	0.532174	2.79631e-09	0.467826
82	41.9583	0.763701	999.558	0.013298	0.163077	0.823625
83	15.6413	13.9953	1184.74	0.00584998	0.309521	0.684629
84	16.0515	104.807	999.558	0.00833495	0.243066	0.748599
85	16.8784	87.8358	1184.74	0.00894054	0.204761	0.786298
86	16.0515	22.0988	2553.34	0.0126323	0.0443583	0.943009
87	15.2332	9.04293	3591.93	0.016649	0.00985025	0.973501
88	15.2332	48.5495	1635.53	0.00915119	0.149482	0.841367
89	20.6995	8.78079	2553.34	0.0138074	0.0393231	0.94687
90	22.4468	0.238107	16198.5	0.471398	7.07644e-12	0.528602
91	15.2332	173.606	6649.36	0.0696662	2.34627e-05	0.93031
92	14.8273	52.686	1511.97	0.00857848	0.175134	0.816287
93	0	347.825	1766.88	0.0192831	0.0368745	0.943842
94	0	33.3261	5574.15	0.0214873	0.000710623	0.977802
95	0	50.3482	2739.25	0.00929278	0.0565174	0.93419
96	0	0	0	0.000473045	0.871168	0.128359
97	0	0	0	0.000473045	0.871168	0.128359
98	0	0	0	0.000473045	0.871168	0.128359
99	21.578	33.7116	414.17	0.00419117	0.506337	0.489472
100	20.8248	34.6588	252.116	0.00335625	0.577734	0.418909
101	18.588	8.10514	219.073	0.0023218	0.656638	0.34104
102	18.7135	20.2714	436.196	0.00337132	0.553019	0.443609
103	0	0.364028	244.435	0.000711212	0.82017	0.179118
104	0	1.18318	308.277	0.000793376	0.803731	0.195476
105	15.5723	0.813495	506.001	0.00268857	0.593148	0.404164
106	17.1037	208.729	291.265	0.00884749	0.320954	0.670198
107	18.588	8.10514	219.073	0.0023218	0.656638	0.34104
108	20.8248	20.2714	436.196	0.00376875	0.528793	0.467439
109	15.4837	0.364028	244.435	0.00188346	0.690639	0.307477
110	18.5566	5.67852	308.277	0.00256061	0.627896	0.369543
111	21.3806	10.4804	506.001	0.00392434	0.510902	0.485174
112	18.0886	20.189	414.17	0.00317337	0.568957	0.42787
113	18.1197	6.08969	252.116	0.00232562	0.652623	0.345051
114	10.3815	0.513615	252.116	0.00139833	0.736006	0.262596
115	11.4024	0.0953621	219.073	0.00141353	0.737677	0.26091
116	12.392	6.86155	436.196	0.00214938	0.644516	0.353335
117	13.8832	26.4124	252.116	0.00212944	0.665885	0.331986
118	10.3815	20.189	219.073	0.0015678	0.720319	0.278113
